# Supplementary material for: Safety and Immunogenicity Study of a Bivalent Vaccine for Combined Prophylaxis of COVID-19 and Influenza in Non-Human Primates
Source: Vaccines (Basel). 2024 Sep 26;12(10):1099. doi: 10.3390/vaccines12101099 (PMC11511058; doi:10.3390/vaccines12101099)
Supplement: Supplementary file 1 [file vaccines-12-01099-s001.zip]

Archive with 1 entries (1 files):
- vaccines-3190033-supplementary.pdf
